# Supplementary material for: Distinct neurexin isoforms cooperate to initiate and maintain foraging activity
Source: Transl Psychiatry. 2023 Nov 30;13:367. doi: 10.1038/s41398-023-02668-z (PMC10689797; doi:10.1038/s41398-023-02668-z)
Supplement: Supplementary file 8 — Supplementary Table 1 [file 41398_2023_2668_MOESM8_ESM.xlsx]

## Sheet: Supplementary Table 1
Supplementary Table 1. C. elegans strains by Figure
First Figure (additional figures)	Strain identifier	Genotype	Source
1C (1D, 2A,2C,2E,2G,2H,2I,3B-F,3H, 4A,4B,4E, 6B-I, Supp1B-F,Supp2A-C,Supp3A-C,Supp4A-D,Supp5C-D)	N2	control	CGC
1C (3C-D,6I,Supp1B/G/H,Supp2A,Supp3A-B, Supp4A-D,Supp5C-D)	TV13570	unc-119(ed3) III, nrx-1(wy778[unc-119(+)]) V	CGC
1D (3B, 6I,Supp1B,Supp2B,Supp5C-D)	TV22998	nrx-1(wy1155)	Kurshan et al. 2018
1F (Supp1C,E,F)	MPH13	nrx-1(syb3797); ieSi57[eft-3p::TIR1::mRuby::unc-54 3’ UTR]	this study
1G (1H, 2D,2G,3E, Supp1F)	MPH12	nrx-1(syb3797); reSi7 [rgef-1p::TIR1::F2A::mTagBFP2::NLS::AID::tbb-2 3’UTR]	this study
2A (2B,3C,Supp3A)	IV883	unc-119(ed3) III, nrx-1(wy778[unc-119(+)]) V, ueEx611[ric-19p::sfGFP::nrx-1(⍺); unc-122p::RFP]	this study
2B	MPH10	nrx-1(syb3871); him-8	this study
2C (2D,3D, Supp3B)	MPH14	unc-119(ed3) III, nrx-1(wy778[unc-119(+)]) V, hpmEx3[ric-19p::sfGFP::nrx-1(γ); ttx-3::mCherry]	this study
2F (3G, Supp2D, Supp3C)	OH15098	him-8(e1489); otIs525[lim-6int4::gfp; pha-1(+)]	Hart & Hobert 2018
2E (3F, 6I, Supp2C, Supp3C, Supp5C-D)	TV22997	nrx-1(nu485)	Tong et al. 2017
2F (3G, 6I, Supp3C, Supp5C-D)	OH15116	nrx-1(gk246237); him-8(e1489); otIs525[lim-6int4::gfp; pha-1(+)]	Hart & Hobert 2018
2G (3E)	MPH32	nrx-1(syb3797); reSi7 [rgef-1p::TIR1::F2A::mTagBFP2::NLS::AID::tbb-2 3’UTR]; hpmEx3[ric-19p::sfGFP::nrx-1(γ); ttx-3::mCherry]	this study
2H	RB1161	tbh-1(ok1196)	CGC
2I (Supp1G)	MPH46	tbh-1(ok1196); unc-119(ed3) III, nrx-1(wy778[unc-119(+)]) V	this study
2J (Supp1H)	MPH47	tbh-1(ok1196); nrx-1(gk246237); him-8(e1489)	this study
3H	MPH33	unc-119(ed3) III, nrx-1(wy778[unc-119(+)]) V; ueEx611[ric-19p::sfGFP::nrx-1(⍺); unc-122p::RFP]; hpmEx3[ric-19p::sfGFP::nrx-1(γ); ttx-3::mCherry]	this study
4A (Supp4A,C)	MPH21	unc-119(ed3) III, nrx-1(wy778[unc-119(+)]) V; hpmEx6[tbh-1::sfGFP::nrx-1(⍺); lin-44::gfp]	this study
4B (Supp4B,D)	MPH22	unc-119(ed3) III, nrx-1(wy778[unc-119(+)]) V; hpmEx7[tbh-1::sfGFP::nrx-1(γ); lin-44::gfp]	this study
4E	MPH20	unc-119(ed3) III, nrx-1(wy778[unc-119(+)]) V; ueEx603[osm-6::sfGFP::nrx-1(⍺); unc-122p::RFP]	this study
5A (5C-E)	MPH23	zfls10 [tdc-1::mCherry] IV; hpmEx8[tbh-1::cla-1::GFP, lin-44::gfp]	this study
5A (5C-E)	MPH24	nrx-1(wy778) V; zfls10 [tdc-1::mCherry] IV; hpmEx8[tbh-1::cla-1::GFP, lin-44::gfp]	this study
5A (5C-E)	MPH30	nrx-1(gk246237) V; zfls10 [tdc-1::mCherry] IV; hpmEx8[tbh-1::cla-1::GFP, lin-44::gfp]	this study
5A (5C-E)	MPH34	nrx-1(nu485); hpmEx8[tbh-1::cla-1::GFP, lin-44::gfp]	this study
6B (6C, (Supp5B)	VC228	nlg-1(ok259) X	CGC
6D (6E)	OH15114	nlg-1(ok259); unc-119(ed3); nrx-1(wy778[unc-119(+)]); him-8(e1489)); otIs525	Hart & Hobert 2018
6F (6G)	MPH25	nlg-1(ok259) X; nrx-1(nu485)	this study
Supp5A	MPH31	nlg-1(tm474), outcrossed 2X	this study
CGC = Caenorhabditis Genetics Center
