# Supplementary material for: Distinct neurexin isoforms cooperate to initiate and maintain foraging activity
Source: Transl Psychiatry. 2023 Nov 30;13:367. doi: 10.1038/s41398-023-02668-z (PMC10689797; doi:10.1038/s41398-023-02668-z)
Supplement: Supplementary file 9 — Supplementary Table 2 [file 41398_2023_2668_MOESM9_ESM.xlsx]

## Sheet: Supplementary Table 2
Supplementary Table 2. Plasmid information
Identifier	Construct	forward primer	reverse primer	promoter size
pMPH34	ric-19p::sfGFP::nrx-1(⍺)	CATTAAAGAGTGTGCTCCACGAGCC	GTTCAAAGTGAAGAGCTCTCTCGAC	147
pMPH35	ric-19p::sfGFP::nrx-1(γ)	CATTAAAGAGTGTGCTCCACGAGCC	GTTCAAAGTGAAGAGCTCTCTCGAC	147
pMPH36	tbh-1p::sfGFP::nrx-1(⍺)	ACATTACTTAAATTACCCTATAAACTTC	TCTACGGGCGCACCACAAACAACGC	4613
pMPH37	tbh-1p::sfGFP::nrx-1(γ)	ACATTACTTAAATTACCCTATAAACTTC	TCTACGGGCGCACCACAAACAACGC	4613
pMPH38	osm-6p::sfGFP::nrx-1(⍺)	TCCATACGGCATCTGTTGCATTC	TGAAGGTAATAGCTTGAAAGAGA	2082
pMPH39	tbh-1p::GFP::cla-1	ACATTACTTAAATTACCCTATAAACTTC	TCTACGGGCGCACCACAAACAACGC	4613
