# Supplementary material for: Distinct neurexin isoforms cooperate to initiate and maintain foraging activity
Source: Transl Psychiatry. 2023 Nov 30;13:367. doi: 10.1038/s41398-023-02668-z (PMC10689797; doi:10.1038/s41398-023-02668-z)
Supplement: Supplementary file 10 — Supplementary Table 3 [file 41398_2023_2668_MOESM10_ESM.xlsx]

## Sheet: Supplementary Table 3
Supplementary Table 3. Summary of WorMotel replicates by figure and panel
Primary Figures	Figure	Panel	Replicates	Replicate 1	Replicate 2	Replicate 3	Replicate 4	Replicate 5	Replicate 6	Replicate 7	Total n
nrx-1(wy778) Food Deprivation Response	1	C	7	30	25	24	24	24	28	20	175
nrx-1(wy1155) Food Deprivation Response	1	D	3	39	34	41					114
MPH13 no auxin/auxin Food Deprivation Response	1	F	2	28	23						51
MPH12 no auxin/auxin Food Deprivation Response	1	H	3	24	27	30					81
IV883 Food Deprivation Response	2	A	5	21	24	27	25	19			116
MPH14 Food Deprivation Response	2	C	6	23	24	19	20	28	15		129
nrx-1(nu485) Food Deprivation Response	2	E	4	30	23	25	32				110
nrx-1(gk) Food Deprivation Response	2	F	3	43	31	26					100
MPH32 Food Deprivation Response	2	G	4	34	19	17	29				99
tbh-1(ok) Food Deprivation Response	2	H	5	39	24	24	26	43			156
tbh-1(ok); nrx-1(wy778) Food Deprivation Response	2	I	3	35	42	44					121
tbh-1(ok); nrx-1(gk) Food Deprivation Response	2	J	3	39	42	41					122
nrx-1(wy1155) Octopamine Response	3	B	3	35	31	39					105
IV883 Octopamine Response	3	C	3	40	44	42					126
MPH14 Octopamine Response	3	D	4	36	38	37	40				151
MPH12 and MPH32 Octopamine Response	3	E	4	38	42	44	42				166
nrx-1(nu485) Octopamine Response	3	F	4	26	24	29	48				127
nrx-1(gk) Octopamine Response	3	G	4	37	35	26	44				142
dobule transgenes (Oct)	3	H	6	42	43	40	41	43	34		243
MPH21 Food Deprivation Response	4	A	4	34	27	40	33				134
MPH22 Food Deprivation Response	4	B	4	39	36	35	18				128
MPH20 Food Deprivation Response	4	E	4	23	34	29	29				115
nlg-1(ok259) Food Deprivation Response	6	B	3	38	27	31					96
nlg-1(ok25) Octopamine Response	6	C	3	36	36	42					114
nrx-1(wy778);nlg-1(ok259) Food Deprivation Response	6	D	3	43	29	26					98
nrx-1(wy778);nlg-1(ok259) Octopamine Response	6	E	3	43	32	28					103
nrx-1(nu485);nlg-1(ok259) Food Deprivation Response	6	F	3	38	36	37					111
nrx-1(nu485);nlg-1(ok259) Octopamine Response	6	G	2	41	44						85
Supplemental Figures
MPH13 Food Deprivation Response	1S	C	4	33	34	39	37				143
Control N2 no auxin/auxin Food Deprivation Response	1S	F	2	26	21						47
MPH21 Octopamine Response	4S	C	3	37	43	41					121
MPH22 Octopamine Response	4S	D	3	42	45	44					131
nlg-1(tm747) Food Deprivation Response	5S	A	3	31	39	38					108
